# Supplementary material for: VDAC1 Negatively Regulates Floral Transition in Arabidopsis thaliana
Source: Int J Mol Sci. 2021 Oct 27;22(21):11603. doi: 10.3390/ijms222111603 (PMC8584032; doi:10.3390/ijms222111603)
Supplement: Supplementary file 1 [file ijms-22-11603-s001.zip]

Archive with 3 entries (3 files):
- Figure S1.tif
- Table S1. The detail information of raw reads from different samples..xlsx
- Table S2 List of primers used in this study.pdf
