# Supplementary material for: VDAC1 Negatively Regulates Floral Transition in Arabidopsis thaliana
Source: Int J Mol Sci. 2021 Oct 27;22(21):11603. doi: 10.3390/ijms222111603 (PMC8584032; doi:10.3390/ijms222111603)
Supplement: Supplementary file 1 [file ijms-22-11603-s001.zip › Table S1. The detail information of raw reads from different samples..xlsx]

## Sheet: 1612331407526_2b1c8b0a5001
Table S1. The detail information of raw reads from different samples.
sample_name	total_raw_reads	total_clean_reads	total_clean_bases	clean_reads_q20	clean_reads_q30	clean_reads_ratio
WT_1	46.77	45.26	6.79	96.09	87.13	96.78
WT_2	45.04	44.34	6.65	96.44	88.01	98.45
WT_3	45.04	44.3	6.64	96.06	87.06	98.36
Atvdac1-5_1	45.04	44.45	6.67	96	86.9	98.7
Atvdac1-5_2	45.04	44.44	6.67	96.18	87.39	98.68
Atvdac1-5_3	45.04	44.23	6.63	96.31	87.7	98.21
